# Supplementary material for: Visual Cortical Response Variability in Infants at High Familial Likelihood for Autism
Source: bioRxiv. 2026 Mar 9:2026.03.05.709374. Preprint. [Version 1] doi: 10.64898/2026.03.05.709374 (PMC13060789; doi:10.64898/2026.03.05.709374)
Supplement: Supplement 2 [file media-2.xlsx]

## Sheet: Sheet1
ModelID	BehavioralVariable	EEG_Metric	N	Formula	Term	Estimate	SE	tStat	pValue	CI_Lower	CI_Upper	R2	R2_Adj
1	Bayley4_COG_Standard_score_V24	P1 Amplitude	98	Behavior ~ EEG + Age + Site + Trials + Sex + LatVar	(Intercept)	62.798	17.3843	3.61234	0.000504346	28.2504	97.3455	0.245073	0.167865
1	Bayley4_COG_Standard_score_V24	P1 Amplitude	98	Behavior ~ EEG + Age + Site + Trials + Sex + LatVar	EEG	-0.355713	0.330059	-1.07772	0.284103	-1.01164	0.300211	0.245073	0.167865
1	Bayley4_COG_Standard_score_V24	P1 Amplitude	98	Behavior ~ EEG + Age + Site + Trials + Sex + LatVar	Age	1.62559	1.91925	0.846991	0.399298	-2.18852	5.43969	0.245073	0.167865
1	Bayley4_COG_Standard_score_V24	P1 Amplitude	98	Behavior ~ EEG + Age + Site + Trials + Sex + LatVar	Site_A	-5.92054	5.53281	-1.07008	0.28751	-16.9158	5.07476	0.245073	0.167865
1	Bayley4_COG_Standard_score_V24	P1 Amplitude	98	Behavior ~ EEG + Age + Site + Trials + Sex + LatVar	Site_B	-6.91818	4.84028	-1.42929	0.15646	-16.5372	2.70086	0.245073	0.167865
1	Bayley4_COG_Standard_score_V24	P1 Amplitude	98	Behavior ~ EEG + Age + Site + Trials + Sex + LatVar	Site_C	-8.36306	5.30033	-1.57784	0.118191	-18.8963	2.17023	0.245073	0.167865
1	Bayley4_COG_Standard_score_V24	P1 Amplitude	98	Behavior ~ EEG + Age + Site + Trials + Sex + LatVar	Site_D	-8.27032	4.85701	-1.70276	0.092143	-17.9226	1.38197	0.245073	0.167865
1	Bayley4_COG_Standard_score_V24	P1 Amplitude	98	Behavior ~ EEG + Age + Site + Trials + Sex + LatVar	Trials	0.173567	0.0862273	2.0129	0.0471814	0.0022085	0.344926	0.245073	0.167865
1	Bayley4_COG_Standard_score_V24	P1 Amplitude	98	Behavior ~ EEG + Age + Site + Trials + Sex + LatVar	Sex_Male	-4.7451	2.92388	-1.62288	0.108193	-10.5557	1.0655	0.245073	0.167865
1	Bayley4_COG_Standard_score_V24	P1 Amplitude	98	Behavior ~ EEG + Age + Site + Trials + Sex + LatVar	LatVar	1.8527	0.557658	3.32229	0.00130178	0.744473	2.96093	0.245073	0.167865
2	Bayley4_COG_Standard_score_V24	P1 Latency	98	Behavior ~ EEG + Age + Site + Trials + Sex	(Intercept)	65.1931	22.7442	2.86636	0.00518165	20.0008	110.385	0.109545	0.0295044
2	Bayley4_COG_Standard_score_V24	P1 Latency	98	Behavior ~ EEG + Age + Site + Trials + Sex	EEG	0.203095	0.168016	1.20879	0.229946	-0.130748	0.536939	0.109545	0.0295044
2	Bayley4_COG_Standard_score_V24	P1 Latency	98	Behavior ~ EEG + Age + Site + Trials + Sex	Age	2.59279	2.02795	1.27852	0.204389	-1.43671	6.62229	0.109545	0.0295044
2	Bayley4_COG_Standard_score_V24	P1 Latency	98	Behavior ~ EEG + Age + Site + Trials + Sex	Site_A	-3.01509	5.95406	-0.506392	0.613833	-14.8457	8.8155	0.109545	0.0295044
2	Bayley4_COG_Standard_score_V24	P1 Latency	98	Behavior ~ EEG + Age + Site + Trials + Sex	Site_B	-8.67149	5.20943	-1.66458	0.0995145	-19.0225	1.67954	0.109545	0.0295044
2	Bayley4_COG_Standard_score_V24	P1 Latency	98	Behavior ~ EEG + Age + Site + Trials + Sex	Site_C	-8.41116	5.64829	-1.48915	0.139983	-19.6342	2.81187	0.109545	0.0295044
2	Bayley4_COG_Standard_score_V24	P1 Latency	98	Behavior ~ EEG + Age + Site + Trials + Sex	Site_D	-6.57109	5.36337	-1.22518	0.22374	-17.228	4.08581	0.109545	0.0295044
2	Bayley4_COG_Standard_score_V24	P1 Latency	98	Behavior ~ EEG + Age + Site + Trials + Sex	Trials	0.0148566	0.0848544	0.175084	0.861411	-0.153747	0.183461	0.109545	0.0295044
2	Bayley4_COG_Standard_score_V24	P1 Latency	98	Behavior ~ EEG + Age + Site + Trials + Sex	Sex_Male	-5.7032	3.15561	-1.80732	0.0740904	-11.9733	0.566918	0.109545	0.0295044
3	Bayley4_COG_Standard_score_V24	P1 Latency_Var_MAD	98	Behavior ~ EEG + Age + Site + Trials + Sex + Amp	(Intercept)	62.798	17.3843	3.61234	0.000504346	28.2504	97.3455	0.245073	0.167865
3	Bayley4_COG_Standard_score_V24	P1 Latency_Var_MAD	98	Behavior ~ EEG + Age + Site + Trials + Sex + Amp	EEG	1.8527	0.557658	3.32229	0.00130178	0.744473	2.96093	0.245073	0.167865
3	Bayley4_COG_Standard_score_V24	P1 Latency_Var_MAD	98	Behavior ~ EEG + Age + Site + Trials + Sex + Amp	Age	1.62559	1.91925	0.846991	0.399298	-2.18852	5.43969	0.245073	0.167865
3	Bayley4_COG_Standard_score_V24	P1 Latency_Var_MAD	98	Behavior ~ EEG + Age + Site + Trials + Sex + Amp	Site_A	-5.92054	5.53281	-1.07008	0.28751	-16.9158	5.07476	0.245073	0.167865
3	Bayley4_COG_Standard_score_V24	P1 Latency_Var_MAD	98	Behavior ~ EEG + Age + Site + Trials + Sex + Amp	Site_B	-6.91818	4.84028	-1.42929	0.15646	-16.5372	2.70086	0.245073	0.167865
3	Bayley4_COG_Standard_score_V24	P1 Latency_Var_MAD	98	Behavior ~ EEG + Age + Site + Trials + Sex + Amp	Site_C	-8.36306	5.30033	-1.57784	0.118191	-18.8963	2.17023	0.245073	0.167865
3	Bayley4_COG_Standard_score_V24	P1 Latency_Var_MAD	98	Behavior ~ EEG + Age + Site + Trials + Sex + Amp	Site_D	-8.27032	4.85701	-1.70276	0.092143	-17.9226	1.38197	0.245073	0.167865
3	Bayley4_COG_Standard_score_V24	P1 Latency_Var_MAD	98	Behavior ~ EEG + Age + Site + Trials + Sex + Amp	Trials	0.173567	0.0862273	2.0129	0.0471814	0.0022085	0.344926	0.245073	0.167865
3	Bayley4_COG_Standard_score_V24	P1 Latency_Var_MAD	98	Behavior ~ EEG + Age + Site + Trials + Sex + Amp	Sex_Male	-4.7451	2.92388	-1.62288	0.108193	-10.5557	1.0655	0.245073	0.167865
3	Bayley4_COG_Standard_score_V24	P1 Latency_Var_MAD	98	Behavior ~ EEG + Age + Site + Trials + Sex + Amp	Amp	-0.355713	0.330059	-1.07772	0.284103	-1.01164	0.300211	0.245073	0.167865
4	Bayley4_LANG_Standard_score_V24	P1 Amplitude	98	Behavior ~ EEG + Age + Site + Trials + Sex + LatVar	(Intercept)	54.1728	26.6033	2.03632	0.0447241	1.30444	107.041	0.258275	0.182417
4	Bayley4_LANG_Standard_score_V24	P1 Amplitude	98	Behavior ~ EEG + Age + Site + Trials + Sex + LatVar	EEG	-0.968832	0.505092	-1.91813	0.0583373	-1.9726	0.0349323	0.258275	0.182417
4	Bayley4_LANG_Standard_score_V24	P1 Amplitude	98	Behavior ~ EEG + Age + Site + Trials + Sex + LatVar	Age	2.54186	2.93704	0.86545	0.389145	-3.29489	8.37861	0.258275	0.182417
4	Bayley4_LANG_Standard_score_V24	P1 Amplitude	98	Behavior ~ EEG + Age + Site + Trials + Sex + LatVar	Site_A	6.49188	8.4669	0.766736	0.445291	-10.3343	23.3181	0.258275	0.182417
4	Bayley4_LANG_Standard_score_V24	P1 Amplitude	98	Behavior ~ EEG + Age + Site + Trials + Sex + LatVar	Site_B	-2.80459	7.40711	-0.378634	0.705871	-17.5247	11.9155	0.258275	0.182417
4	Bayley4_LANG_Standard_score_V24	P1 Amplitude	98	Behavior ~ EEG + Age + Site + Trials + Sex + LatVar	Site_C	-4.22339	8.11112	-0.520691	0.60389	-20.3425	11.8958	0.258275	0.182417
4	Bayley4_LANG_Standard_score_V24	P1 Amplitude	98	Behavior ~ EEG + Age + Site + Trials + Sex + LatVar	Site_D	-1.52265	7.43271	-0.204858	0.838156	-16.2936	13.2483	0.258275	0.182417
4	Bayley4_LANG_Standard_score_V24	P1 Amplitude	98	Behavior ~ EEG + Age + Site + Trials + Sex + LatVar	Trials	0.13095	0.131954	0.992391	0.323728	-0.131281	0.393181	0.258275	0.182417
4	Bayley4_LANG_Standard_score_V24	P1 Amplitude	98	Behavior ~ EEG + Age + Site + Trials + Sex + LatVar	Sex_Male	-8.69704	4.47444	-1.94372	0.055125	-17.589	0.194964	0.258275	0.182417
4	Bayley4_LANG_Standard_score_V24	P1 Amplitude	98	Behavior ~ EEG + Age + Site + Trials + Sex + LatVar	LatVar	2.09856	0.853388	2.45909	0.0158857	0.402632	3.79449	0.258275	0.182417
5	Bayley4_LANG_Standard_score_V24	P1 Latency	98	Behavior ~ EEG + Age + Site + Trials + Sex	(Intercept)	41.1964	34.4636	1.19536	0.235123	-27.2821	109.675	0.142226	0.0651228
5	Bayley4_LANG_Standard_score_V24	P1 Latency	98	Behavior ~ EEG + Age + Site + Trials + Sex	EEG	0.324339	0.254589	1.27397	0.20599	-0.181524	0.830202	0.142226	0.0651228
5	Bayley4_LANG_Standard_score_V24	P1 Latency	98	Behavior ~ EEG + Age + Site + Trials + Sex	Age	3.39434	3.0729	1.1046	0.272308	-2.71144	9.50012	0.142226	0.0651228
5	Bayley4_LANG_Standard_score_V24	P1 Latency	98	Behavior ~ EEG + Age + Site + Trials + Sex	Site_A	10.102	9.02201	1.1197	0.265853	-7.82457	28.0285	0.142226	0.0651228
5	Bayley4_LANG_Standard_score_V24	P1 Latency	98	Behavior ~ EEG + Age + Site + Trials + Sex	Site_B	-5.07615	7.89369	-0.643064	0.521836	-20.7607	10.6084	0.142226	0.0651228
5	Bayley4_LANG_Standard_score_V24	P1 Latency	98	Behavior ~ EEG + Age + Site + Trials + Sex	Site_C	-2.887	8.55868	-0.337318	0.736671	-19.8929	14.1189	0.142226	0.0651228
5	Bayley4_LANG_Standard_score_V24	P1 Latency	98	Behavior ~ EEG + Age + Site + Trials + Sex	Site_D	0.319592	8.12695	0.0393249	0.968719	-15.8285	16.4677	0.142226	0.0651228
5	Bayley4_LANG_Standard_score_V24	P1 Latency	98	Behavior ~ EEG + Age + Site + Trials + Sex	Trials	-0.0854283	0.128577	-0.664412	0.508145	-0.340909	0.170052	0.142226	0.0651228
5	Bayley4_LANG_Standard_score_V24	P1 Latency	98	Behavior ~ EEG + Age + Site + Trials + Sex	Sex_Male	-9.8956	4.7816	-2.06952	0.0413967	-19.3965	-0.394669	0.142226	0.0651228
6	Bayley4_LANG_Standard_score_V24	P1 Latency_Var_MAD	98	Behavior ~ EEG + Age + Site + Trials + Sex + Amp	(Intercept)	54.1728	26.6033	2.03632	0.0447241	1.30444	107.041	0.258275	0.182417
6	Bayley4_LANG_Standard_score_V24	P1 Latency_Var_MAD	98	Behavior ~ EEG + Age + Site + Trials + Sex + Amp	EEG	2.09856	0.853388	2.45909	0.0158857	0.402632	3.79449	0.258275	0.182417
6	Bayley4_LANG_Standard_score_V24	P1 Latency_Var_MAD	98	Behavior ~ EEG + Age + Site + Trials + Sex + Amp	Age	2.54186	2.93704	0.86545	0.389145	-3.29489	8.37861	0.258275	0.182417
6	Bayley4_LANG_Standard_score_V24	P1 Latency_Var_MAD	98	Behavior ~ EEG + Age + Site + Trials + Sex + Amp	Site_A	6.49188	8.4669	0.766736	0.445291	-10.3343	23.3181	0.258275	0.182417
6	Bayley4_LANG_Standard_score_V24	P1 Latency_Var_MAD	98	Behavior ~ EEG + Age + Site + Trials + Sex + Amp	Site_B	-2.80459	7.40711	-0.378634	0.705871	-17.5247	11.9155	0.258275	0.182417
6	Bayley4_LANG_Standard_score_V24	P1 Latency_Var_MAD	98	Behavior ~ EEG + Age + Site + Trials + Sex + Amp	Site_C	-4.22339	8.11112	-0.520691	0.60389	-20.3425	11.8958	0.258275	0.182417
6	Bayley4_LANG_Standard_score_V24	P1 Latency_Var_MAD	98	Behavior ~ EEG + Age + Site + Trials + Sex + Amp	Site_D	-1.52265	7.43271	-0.204858	0.838156	-16.2936	13.2483	0.258275	0.182417
6	Bayley4_LANG_Standard_score_V24	P1 Latency_Var_MAD	98	Behavior ~ EEG + Age + Site + Trials + Sex + Amp	Trials	0.13095	0.131954	0.992391	0.323728	-0.131281	0.393181	0.258275	0.182417
6	Bayley4_LANG_Standard_score_V24	P1 Latency_Var_MAD	98	Behavior ~ EEG + Age + Site + Trials + Sex + Amp	Sex_Male	-8.69704	4.47444	-1.94372	0.055125	-17.589	0.194964	0.258275	0.182417
6	Bayley4_LANG_Standard_score_V24	P1 Latency_Var_MAD	98	Behavior ~ EEG + Age + Site + Trials + Sex + Amp	Amp	-0.968832	0.505092	-1.91813	0.0583373	-1.9726	0.0349323	0.258275	0.182417
7	Bayley4_MOT_Standard_score_V24	P1 Amplitude	98	Behavior ~ EEG + Age + Site + Trials + Sex + LatVar	(Intercept)	92.9351	14.88	6.24562	1.45617e-08	63.3642	122.506	0.229282	0.150458
7	Bayley4_MOT_Standard_score_V24	P1 Amplitude	98	Behavior ~ EEG + Age + Site + Trials + Sex + LatVar	EEG	-0.937765	0.282514	-3.31936	0.00131396	-1.4992	-0.376328	0.229282	0.150458
7	Bayley4_MOT_Standard_score_V24	P1 Amplitude	98	Behavior ~ EEG + Age + Site + Trials + Sex + LatVar	Age	0.952238	1.64278	0.579651	0.563631	-2.31244	4.21691	0.229282	0.150458
7	Bayley4_MOT_Standard_score_V24	P1 Amplitude	98	Behavior ~ EEG + Age + Site + Trials + Sex + LatVar	Site_A	2.07905	4.7358	0.439007	0.661732	-7.33236	11.4905	0.229282	0.150458
7	Bayley4_MOT_Standard_score_V24	P1 Amplitude	98	Behavior ~ EEG + Age + Site + Trials + Sex + LatVar	Site_B	2.05354	4.14303	0.495662	0.621368	-6.17986	10.2869	0.229282	0.150458
7	Bayley4_MOT_Standard_score_V24	P1 Amplitude	98	Behavior ~ EEG + Age + Site + Trials + Sex + LatVar	Site_C	-1.68657	4.5368	-0.371752	0.710971	-10.7025	7.32938	0.229282	0.150458
7	Bayley4_MOT_Standard_score_V24	P1 Amplitude	98	Behavior ~ EEG + Age + Site + Trials + Sex + LatVar	Site_D	-3.04837	4.15735	-0.73325	0.465355	-11.3102	5.21348	0.229282	0.150458
7	Bayley4_MOT_Standard_score_V24	P1 Amplitude	98	Behavior ~ EEG + Age + Site + Trials + Sex + LatVar	Trials	0.0519051	0.0738061	0.703264	0.483748	-0.094769	0.198579	0.229282	0.150458
7	Bayley4_MOT_Standard_score_V24	P1 Amplitude	98	Behavior ~ EEG + Age + Site + Trials + Sex + LatVar	Sex_Male	-4.6391	2.50269	-1.85365	0.0671405	-9.61268	0.334472	0.229282	0.150458
7	Bayley4_MOT_Standard_score_V24	P1 Amplitude	98	Behavior ~ EEG + Age + Site + Trials + Sex + LatVar	LatVar	0.654793	0.477326	1.37179	0.173615	-0.293793	1.60338	0.229282	0.150458
8	Bayley4_MOT_Standard_score_V24	P1 Latency	98	Behavior ~ EEG + Age + Site + Trials + Sex	(Intercept)	91.0172	19.7835	4.60067	1.38914e-05	51.7079	130.327	0.0612051	-0.023181
8	Bayley4_MOT_Standard_score_V24	P1 Latency	98	Behavior ~ EEG + Age + Site + Trials + Sex	EEG	0.00931215	0.146144	0.063719	0.949337	-0.281073	0.299697	0.0612051	-0.023181
8	Bayley4_MOT_Standard_score_V24	P1 Latency	98	Behavior ~ EEG + Age + Site + Trials + Sex	Age	1.12128	1.76396	0.635661	0.526629	-2.38368	4.62624	0.0612051	-0.023181
8	Bayley4_MOT_Standard_score_V24	P1 Latency	98	Behavior ~ EEG + Age + Site + Trials + Sex	Site_A	2.94353	5.17899	0.56836	0.571222	-7.34701	13.2341	0.0612051	-0.023181
8	Bayley4_MOT_Standard_score_V24	P1 Latency	98	Behavior ~ EEG + Age + Site + Trials + Sex	Site_B	0.573099	4.53129	0.126476	0.89964	-8.43048	9.57667	0.0612051	-0.023181
8	Bayley4_MOT_Standard_score_V24	P1 Latency	98	Behavior ~ EEG + Age + Site + Trials + Sex	Site_C	-0.0798401	4.91302	-0.0162507	0.987071	-9.8419	9.68222	0.0612051	-0.023181
8	Bayley4_MOT_Standard_score_V24	P1 Latency	98	Behavior ~ EEG + Age + Site + Trials + Sex	Site_D	-0.876385	4.66519	-0.187856	0.851417	-10.146	8.39324	0.0612051	-0.023181
8	Bayley4_MOT_Standard_score_V24	P1 Latency	98	Behavior ~ EEG + Age + Site + Trials + Sex	Trials	-0.0479271	0.0738084	-0.649344	0.517788	-0.194583	0.0987287	0.0612051	-0.023181
8	Bayley4_MOT_Standard_score_V24	P1 Latency	98	Behavior ~ EEG + Age + Site + Trials + Sex	Sex_Male	-4.90166	2.74482	-1.78578	0.0775405	-10.3556	0.552248	0.0612051	-0.023181
9	Bayley4_MOT_Standard_score_V24	P1 Latency_Var_MAD	98	Behavior ~ EEG + Age + Site + Trials + Sex + Amp	(Intercept)	92.9351	14.88	6.24562	1.45617e-08	63.3642	122.506	0.229282	0.150458
9	Bayley4_MOT_Standard_score_V24	P1 Latency_Var_MAD	98	Behavior ~ EEG + Age + Site + Trials + Sex + Amp	EEG	0.654793	0.477326	1.37179	0.173615	-0.293793	1.60338	0.229282	0.150458
9	Bayley4_MOT_Standard_score_V24	P1 Latency_Var_MAD	98	Behavior ~ EEG + Age + Site + Trials + Sex + Amp	Age	0.952238	1.64278	0.579651	0.563631	-2.31244	4.21691	0.229282	0.150458
9	Bayley4_MOT_Standard_score_V24	P1 Latency_Var_MAD	98	Behavior ~ EEG + Age + Site + Trials + Sex + Amp	Site_A	2.07905	4.7358	0.439007	0.661732	-7.33236	11.4905	0.229282	0.150458
9	Bayley4_MOT_Standard_score_V24	P1 Latency_Var_MAD	98	Behavior ~ EEG + Age + Site + Trials + Sex + Amp	Site_B	2.05354	4.14303	0.495662	0.621368	-6.17986	10.2869	0.229282	0.150458
9	Bayley4_MOT_Standard_score_V24	P1 Latency_Var_MAD	98	Behavior ~ EEG + Age + Site + Trials + Sex + Amp	Site_C	-1.68657	4.5368	-0.371752	0.710971	-10.7025	7.32938	0.229282	0.150458
9	Bayley4_MOT_Standard_score_V24	P1 Latency_Var_MAD	98	Behavior ~ EEG + Age + Site + Trials + Sex + Amp	Site_D	-3.04837	4.15735	-0.73325	0.465355	-11.3102	5.21348	0.229282	0.150458
9	Bayley4_MOT_Standard_score_V24	P1 Latency_Var_MAD	98	Behavior ~ EEG + Age + Site + Trials + Sex + Amp	Trials	0.0519051	0.0738061	0.703264	0.483748	-0.094769	0.198579	0.229282	0.150458
9	Bayley4_MOT_Standard_score_V24	P1 Latency_Var_MAD	98	Behavior ~ EEG + Age + Site + Trials + Sex + Amp	Sex_Male	-4.6391	2.50269	-1.85365	0.0671405	-9.61268	0.334472	0.229282	0.150458
9	Bayley4_MOT_Standard_score_V24	P1 Latency_Var_MAD	98	Behavior ~ EEG + Age + Site + Trials + Sex + Amp	Amp	-0.937765	0.282514	-3.31936	0.00131396	-1.4992	-0.376328	0.229282	0.150458
