# Supplementary material for: Visual Cortical Response Variability in Infants at High Familial Likelihood for Autism
Source: bioRxiv. 2026 Mar 9:2026.03.05.709374. Preprint. [Version 1] doi: 10.64898/2026.03.05.709374 (PMC13060789; doi:10.64898/2026.03.05.709374)
Supplement: Supplement 3 [file media-3.xlsx]

## Sheet: Sheet1
ModelID	BehaviorVar	EEG_Metric	N	Formula	Term	Estimate	SE	tStat	pValue	CI_Lower	CI_Upper	R2	R2_Adj
1	Bayley4_COG_Standard_score_V24	P1 Amplitude	97	Behavior ~ EEG + Age + Site + Trials + Sex + LatVar	(Intercept)	33.5367	31.699	1.05797	0.292997	-29.4685	96.5419	0.135333	0.0458844
1	Bayley4_COG_Standard_score_V24	P1 Amplitude	97	Behavior ~ EEG + Age + Site + Trials + Sex + LatVar	EEG	-0.152527	0.338456	-0.450654	0.65336	-0.825245	0.520192	0.135333	0.0458844
1	Bayley4_COG_Standard_score_V24	P1 Amplitude	97	Behavior ~ EEG + Age + Site + Trials + Sex + LatVar	Age	2.70778	2.30591	1.17428	0.243489	-1.87547	7.29104	0.135333	0.0458844
1	Bayley4_COG_Standard_score_V24	P1 Amplitude	97	Behavior ~ EEG + Age + Site + Trials + Sex + LatVar	Site_A	-7.09938	6.17383	-1.14992	0.25333	-19.3705	5.17177	0.135333	0.0458844
1	Bayley4_COG_Standard_score_V24	P1 Amplitude	97	Behavior ~ EEG + Age + Site + Trials + Sex + LatVar	Site_B	-0.610437	4.4795	-0.136274	0.89192	-9.51392	8.29304	0.135333	0.0458844
1	Bayley4_COG_Standard_score_V24	P1 Amplitude	97	Behavior ~ EEG + Age + Site + Trials + Sex + LatVar	Site_C	-6.54945	5.30612	-1.23432	0.220408	-17.0959	3.99705	0.135333	0.0458844
1	Bayley4_COG_Standard_score_V24	P1 Amplitude	97	Behavior ~ EEG + Age + Site + Trials + Sex + LatVar	Site_UNC	-4.61398	4.54151	-1.01596	0.312467	-13.6407	4.41277	0.135333	0.0458844
1	Bayley4_COG_Standard_score_V24	P1 Amplitude	97	Behavior ~ EEG + Age + Site + Trials + Sex + LatVar	Trials	0.0679949	0.112222	0.605896	0.546161	-0.155059	0.291049	0.135333	0.0458844
1	Bayley4_COG_Standard_score_V24	P1 Amplitude	97	Behavior ~ EEG + Age + Site + Trials + Sex + LatVar	Sex_Male	-3.71874	3.09596	-1.20116	0.232949	-9.8723	2.43482	0.135333	0.0458844
1	Bayley4_COG_Standard_score_V24	P1 Amplitude	97	Behavior ~ EEG + Age + Site + Trials + Sex + LatVar	LatVar	1.94896	0.706348	2.7592	0.00706328	0.545015	3.3529	0.135333	0.0458844
2	Bayley4_COG_Standard_score_V24	P1 Latency	97	Behavior ~ EEG + Age + Site + Trials + Sex	(Intercept)	36.288	36.1161	1.00476	0.317767	-35.4851	108.061	0.0824738	-0.000937674
2	Bayley4_COG_Standard_score_V24	P1 Latency	97	Behavior ~ EEG + Age + Site + Trials + Sex	EEG	0.333984	0.191493	1.74411	0.0846324	-0.046568	0.714536	0.0824738	-0.000937674
2	Bayley4_COG_Standard_score_V24	P1 Latency	97	Behavior ~ EEG + Age + Site + Trials + Sex	Age	2.46657	2.34245	1.05299	0.295229	-2.18855	7.1217	0.0824738	-0.000937674
2	Bayley4_COG_Standard_score_V24	P1 Latency	97	Behavior ~ EEG + Age + Site + Trials + Sex	Site_A	-2.82838	6.1339	-0.461107	0.645859	-15.0182	9.36145	0.0824738	-0.000937674
2	Bayley4_COG_Standard_score_V24	P1 Latency	97	Behavior ~ EEG + Age + Site + Trials + Sex	Site_B	-3.11235	4.60507	-0.675852	0.500907	-12.264	6.03926	0.0824738	-0.000937674
2	Bayley4_COG_Standard_score_V24	P1 Latency	97	Behavior ~ EEG + Age + Site + Trials + Sex	Site_C	-8.49866	5.39539	-1.57517	0.118806	-19.2209	2.22355	0.0824738	-0.000937674
2	Bayley4_COG_Standard_score_V24	P1 Latency	97	Behavior ~ EEG + Age + Site + Trials + Sex	Site_UNC	-3.36658	4.69986	-0.716315	0.475693	-12.7066	5.9734	0.0824738	-0.000937674
2	Bayley4_COG_Standard_score_V24	P1 Latency	97	Behavior ~ EEG + Age + Site + Trials + Sex	Trials	-0.0187033	0.113617	-0.164618	0.869622	-0.244493	0.207086	0.0824738	-0.000937674
2	Bayley4_COG_Standard_score_V24	P1 Latency	97	Behavior ~ EEG + Age + Site + Trials + Sex	Sex_Male	-4.23463	3.16424	-1.33828	0.184254	-10.5229	2.05364	0.0824738	-0.000937674
3	Bayley4_COG_Standard_score_V24	P1 Latency_Var_MAD	97	Behavior ~ EEG + Age + Site + Trials + Sex + Amp	(Intercept)	33.5367	31.699	1.05797	0.292997	-29.4685	96.5419	0.135333	0.0458844
3	Bayley4_COG_Standard_score_V24	P1 Latency_Var_MAD	97	Behavior ~ EEG + Age + Site + Trials + Sex + Amp	EEG	1.94896	0.706348	2.7592	0.00706328	0.545015	3.3529	0.135333	0.0458844
3	Bayley4_COG_Standard_score_V24	P1 Latency_Var_MAD	97	Behavior ~ EEG + Age + Site + Trials + Sex + Amp	Age	2.70778	2.30591	1.17428	0.243489	-1.87547	7.29104	0.135333	0.0458844
3	Bayley4_COG_Standard_score_V24	P1 Latency_Var_MAD	97	Behavior ~ EEG + Age + Site + Trials + Sex + Amp	Site_A	-7.09938	6.17383	-1.14992	0.25333	-19.3705	5.17177	0.135333	0.0458844
3	Bayley4_COG_Standard_score_V24	P1 Latency_Var_MAD	97	Behavior ~ EEG + Age + Site + Trials + Sex + Amp	Site_B	-0.610437	4.4795	-0.136274	0.89192	-9.51392	8.29304	0.135333	0.0458844
3	Bayley4_COG_Standard_score_V24	P1 Latency_Var_MAD	97	Behavior ~ EEG + Age + Site + Trials + Sex + Amp	Site_C	-6.54945	5.30612	-1.23432	0.220408	-17.0959	3.99705	0.135333	0.0458844
3	Bayley4_COG_Standard_score_V24	P1 Latency_Var_MAD	97	Behavior ~ EEG + Age + Site + Trials + Sex + Amp	Site_UNC	-4.61398	4.54151	-1.01596	0.312467	-13.6407	4.41277	0.135333	0.0458844
3	Bayley4_COG_Standard_score_V24	P1 Latency_Var_MAD	97	Behavior ~ EEG + Age + Site + Trials + Sex + Amp	Trials	0.0679949	0.112222	0.605896	0.546161	-0.155059	0.291049	0.135333	0.0458844
3	Bayley4_COG_Standard_score_V24	P1 Latency_Var_MAD	97	Behavior ~ EEG + Age + Site + Trials + Sex + Amp	Sex_Male	-3.71874	3.09596	-1.20116	0.232949	-9.8723	2.43482	0.135333	0.0458844
3	Bayley4_COG_Standard_score_V24	P1 Latency_Var_MAD	97	Behavior ~ EEG + Age + Site + Trials + Sex + Amp	Amp	-0.152527	0.338456	-0.450654	0.65336	-0.825245	0.520192	0.135333	0.0458844
4	Bayley4_LANG_Standard_score_V24	P1 Amplitude	97	Behavior ~ EEG + Age + Site + Trials + Sex + LatVar	(Intercept)	-2.31977	46.7681	-0.0496015	0.960554	-95.2764	90.6369	0.213629	0.132281
4	Bayley4_LANG_Standard_score_V24	P1 Amplitude	97	Behavior ~ EEG + Age + Site + Trials + Sex + LatVar	EEG	0.148967	0.499352	0.298321	0.766169	-0.843548	1.14148	0.213629	0.132281
4	Bayley4_LANG_Standard_score_V24	P1 Amplitude	97	Behavior ~ EEG + Age + Site + Trials + Sex + LatVar	Age	4.32009	3.4021	1.26983	0.207531	-2.44196	11.0821	0.213629	0.132281
4	Bayley4_LANG_Standard_score_V24	P1 Amplitude	97	Behavior ~ EEG + Age + Site + Trials + Sex + LatVar	Site_A	0.275478	9.10874	0.0302433	0.975942	-17.8291	18.3801	0.213629	0.132281
4	Bayley4_LANG_Standard_score_V24	P1 Amplitude	97	Behavior ~ EEG + Age + Site + Trials + Sex + LatVar	Site_B	-0.0653215	6.60896	-0.00988378	0.992137	-13.2013	13.0707	0.213629	0.132281
4	Bayley4_LANG_Standard_score_V24	P1 Amplitude	97	Behavior ~ EEG + Age + Site + Trials + Sex + LatVar	Site_C	-10.1885	7.82855	-1.30146	0.196539	-25.7486	5.37158	0.213629	0.132281
4	Bayley4_LANG_Standard_score_V24	P1 Amplitude	97	Behavior ~ EEG + Age + Site + Trials + Sex + LatVar	Site_UNC	-1.33381	6.70046	-0.199063	0.842678	-14.6517	11.9841	0.213629	0.132281
4	Bayley4_LANG_Standard_score_V24	P1 Amplitude	97	Behavior ~ EEG + Age + Site + Trials + Sex + LatVar	Trials	-0.119477	0.16557	-0.721606	0.472471	-0.448566	0.209612	0.213629	0.132281
4	Bayley4_LANG_Standard_score_V24	P1 Amplitude	97	Behavior ~ EEG + Age + Site + Trials + Sex + LatVar	Sex_Male	-10.3143	4.56772	-2.25809	0.0264418	-19.3932	-1.2355	0.213629	0.132281
4	Bayley4_LANG_Standard_score_V24	P1 Amplitude	97	Behavior ~ EEG + Age + Site + Trials + Sex + LatVar	LatVar	2.87447	1.04213	2.75826	0.00708195	0.803125	4.94582	0.213629	0.132281
5	Bayley4_LANG_Standard_score_V24	P1 Latency	97	Behavior ~ EEG + Age + Site + Trials + Sex	(Intercept)	20.9219	53.566	0.390582	0.69705	-85.5292	127.373	0.156732	0.0800708
5	Bayley4_LANG_Standard_score_V24	P1 Latency	97	Behavior ~ EEG + Age + Site + Trials + Sex	EEG	0.320226	0.284015	1.1275	0.262598	-0.244195	0.884646	0.156732	0.0800708
5	Bayley4_LANG_Standard_score_V24	P1 Latency	97	Behavior ~ EEG + Age + Site + Trials + Sex	Age	4.15278	3.47423	1.19531	0.235178	-2.75152	11.0571	0.156732	0.0800708
5	Bayley4_LANG_Standard_score_V24	P1 Latency	97	Behavior ~ EEG + Age + Site + Trials + Sex	Site_A	6.08604	9.09757	0.668975	0.505263	-11.9935	24.1655	0.156732	0.0800708
5	Bayley4_LANG_Standard_score_V24	P1 Latency	97	Behavior ~ EEG + Age + Site + Trials + Sex	Site_B	-2.65376	6.83006	-0.388541	0.698554	-16.2271	10.9196	0.156732	0.0800708
5	Bayley4_LANG_Standard_score_V24	P1 Latency	97	Behavior ~ EEG + Age + Site + Trials + Sex	Site_C	-13.2227	8.00224	-1.65238	0.102021	-29.1255	2.68002	0.156732	0.0800708
5	Bayley4_LANG_Standard_score_V24	P1 Latency	97	Behavior ~ EEG + Age + Site + Trials + Sex	Site_UNC	1.92955	6.97065	0.276811	0.782575	-11.9232	15.7822	0.156732	0.0800708
5	Bayley4_LANG_Standard_score_V24	P1 Latency	97	Behavior ~ EEG + Age + Site + Trials + Sex	Trials	-0.22655	0.168512	-1.34442	0.182269	-0.561432	0.108332	0.156732	0.0800708
5	Bayley4_LANG_Standard_score_V24	P1 Latency	97	Behavior ~ EEG + Age + Site + Trials + Sex	Sex_Male	-11.118	4.69308	-2.36902	0.0200229	-20.4445	-1.7915	0.156732	0.0800708
6	Bayley4_LANG_Standard_score_V24	P1 Latency_Var_MAD	97	Behavior ~ EEG + Age + Site + Trials + Sex + Amp	(Intercept)	-2.31977	46.7681	-0.0496015	0.960554	-95.2764	90.6369	0.213629	0.132281
6	Bayley4_LANG_Standard_score_V24	P1 Latency_Var_MAD	97	Behavior ~ EEG + Age + Site + Trials + Sex + Amp	EEG	2.87447	1.04213	2.75826	0.00708195	0.803125	4.94582	0.213629	0.132281
6	Bayley4_LANG_Standard_score_V24	P1 Latency_Var_MAD	97	Behavior ~ EEG + Age + Site + Trials + Sex + Amp	Age	4.32009	3.4021	1.26983	0.207531	-2.44196	11.0821	0.213629	0.132281
6	Bayley4_LANG_Standard_score_V24	P1 Latency_Var_MAD	97	Behavior ~ EEG + Age + Site + Trials + Sex + Amp	Site_A	0.275478	9.10874	0.0302433	0.975942	-17.8291	18.3801	0.213629	0.132281
6	Bayley4_LANG_Standard_score_V24	P1 Latency_Var_MAD	97	Behavior ~ EEG + Age + Site + Trials + Sex + Amp	Site_B	-0.0653215	6.60896	-0.00988378	0.992137	-13.2013	13.0707	0.213629	0.132281
6	Bayley4_LANG_Standard_score_V24	P1 Latency_Var_MAD	97	Behavior ~ EEG + Age + Site + Trials + Sex + Amp	Site_C	-10.1885	7.82855	-1.30146	0.196539	-25.7486	5.37158	0.213629	0.132281
6	Bayley4_LANG_Standard_score_V24	P1 Latency_Var_MAD	97	Behavior ~ EEG + Age + Site + Trials + Sex + Amp	Site_UNC	-1.33381	6.70046	-0.199063	0.842678	-14.6517	11.9841	0.213629	0.132281
6	Bayley4_LANG_Standard_score_V24	P1 Latency_Var_MAD	97	Behavior ~ EEG + Age + Site + Trials + Sex + Amp	Trials	-0.119477	0.16557	-0.721606	0.472471	-0.448566	0.209612	0.213629	0.132281
6	Bayley4_LANG_Standard_score_V24	P1 Latency_Var_MAD	97	Behavior ~ EEG + Age + Site + Trials + Sex + Amp	Sex_Male	-10.3143	4.56772	-2.25809	0.0264418	-19.3932	-1.2355	0.213629	0.132281
6	Bayley4_LANG_Standard_score_V24	P1 Latency_Var_MAD	97	Behavior ~ EEG + Age + Site + Trials + Sex + Amp	Amp	0.148967	0.499352	0.298321	0.766169	-0.843548	1.14148	0.213629	0.132281
7	Bayley4_MOT_Standard_score_V24	P1 Amplitude	97	Behavior ~ EEG + Age + Site + Trials + Sex + LatVar	(Intercept)	57.3262	27.8998	2.05472	0.042906	1.87239	112.78	0.084484	-0.0102245
7	Bayley4_MOT_Standard_score_V24	P1 Amplitude	97	Behavior ~ EEG + Age + Site + Trials + Sex + LatVar	EEG	0.0145675	0.297891	0.0489021	0.961109	-0.577523	0.606658	0.084484	-0.0102245
7	Bayley4_MOT_Standard_score_V24	P1 Amplitude	97	Behavior ~ EEG + Age + Site + Trials + Sex + LatVar	Age	1.22213	2.02954	0.60217	0.548627	-2.81181	5.25606	0.084484	-0.0102245
7	Bayley4_MOT_Standard_score_V24	P1 Amplitude	97	Behavior ~ EEG + Age + Site + Trials + Sex + LatVar	Site_A	1.43625	5.43387	0.264314	0.792163	-9.36416	12.2367	0.084484	-0.0102245
7	Bayley4_MOT_Standard_score_V24	P1 Amplitude	97	Behavior ~ EEG + Age + Site + Trials + Sex + LatVar	Site_B	4.82836	3.94261	1.22466	0.224008	-3.008	12.6647	0.084484	-0.0102245
7	Bayley4_MOT_Standard_score_V24	P1 Amplitude	97	Behavior ~ EEG + Age + Site + Trials + Sex + LatVar	Site_C	2.90357	4.67017	0.621728	0.535746	-6.37888	12.186	0.084484	-0.0102245
7	Bayley4_MOT_Standard_score_V24	P1 Amplitude	97	Behavior ~ EEG + Age + Site + Trials + Sex + LatVar	Site_UNC	0.406183	3.9972	0.101617	0.919294	-7.53868	8.35104	0.084484	-0.0102245
7	Bayley4_MOT_Standard_score_V24	P1 Amplitude	97	Behavior ~ EEG + Age + Site + Trials + Sex + LatVar	Trials	0.00364345	0.0987719	0.0368876	0.970659	-0.192676	0.199963	0.084484	-0.0102245
7	Bayley4_MOT_Standard_score_V24	P1 Amplitude	97	Behavior ~ EEG + Age + Site + Trials + Sex + LatVar	Sex_Male	-2.90264	2.7249	-1.06523	0.28972	-8.31867	2.51339	0.084484	-0.0102245
7	Bayley4_MOT_Standard_score_V24	P1 Amplitude	97	Behavior ~ EEG + Age + Site + Trials + Sex + LatVar	LatVar	1.24365	0.621689	2.00044	0.048571	0.00797756	2.47933	0.084484	-0.0102245
8	Bayley4_MOT_Standard_score_V24	P1 Latency	97	Behavior ~ EEG + Age + Site + Trials + Sex	(Intercept)	55.0657	31.1823	1.76593	0.0808767	-6.90267	117.034	0.0651492	-0.0198373
8	Bayley4_MOT_Standard_score_V24	P1 Latency	97	Behavior ~ EEG + Age + Site + Trials + Sex	EEG	0.247235	0.165334	1.49537	0.138396	-0.0813312	0.575801	0.0651492	-0.0198373
8	Bayley4_MOT_Standard_score_V24	P1 Latency	97	Behavior ~ EEG + Age + Site + Trials + Sex	Age	1.22869	2.02245	0.607525	0.545067	-2.79051	5.24789	0.0651492	-0.0198373
8	Bayley4_MOT_Standard_score_V24	P1 Latency	97	Behavior ~ EEG + Age + Site + Trials + Sex	Site_A	3.98724	5.29596	0.752883	0.45353	-6.53738	14.5119	0.0651492	-0.0198373
8	Bayley4_MOT_Standard_score_V24	P1 Latency	97	Behavior ~ EEG + Age + Site + Trials + Sex	Site_B	3.25612	3.97598	0.818946	0.415029	-4.64531	11.1575	0.0651492	-0.0198373
8	Bayley4_MOT_Standard_score_V24	P1 Latency	97	Behavior ~ EEG + Age + Site + Trials + Sex	Site_C	1.404	4.65834	0.301395	0.763824	-7.85347	10.6615	0.0651492	-0.0198373
8	Bayley4_MOT_Standard_score_V24	P1 Latency	97	Behavior ~ EEG + Age + Site + Trials + Sex	Site_UNC	0.885956	4.05782	0.218333	0.827675	-7.17811	8.95002	0.0651492	-0.0198373
8	Bayley4_MOT_Standard_score_V24	P1 Latency	97	Behavior ~ EEG + Age + Site + Trials + Sex	Trials	-0.0515537	0.0980958	-0.525545	0.600526	-0.246498	0.143391	0.0651492	-0.0198373
8	Bayley4_MOT_Standard_score_V24	P1 Latency	97	Behavior ~ EEG + Age + Site + Trials + Sex	Sex_Male	-3.24771	2.73198	-1.18877	0.237727	-8.67695	2.18153	0.0651492	-0.0198373
9	Bayley4_MOT_Standard_score_V24	P1 Latency_Var_MAD	97	Behavior ~ EEG + Age + Site + Trials + Sex + Amp	(Intercept)	57.3262	27.8998	2.05472	0.042906	1.87239	112.78	0.084484	-0.0102245
9	Bayley4_MOT_Standard_score_V24	P1 Latency_Var_MAD	97	Behavior ~ EEG + Age + Site + Trials + Sex + Amp	EEG	1.24365	0.621689	2.00044	0.048571	0.00797756	2.47933	0.084484	-0.0102245
9	Bayley4_MOT_Standard_score_V24	P1 Latency_Var_MAD	97	Behavior ~ EEG + Age + Site + Trials + Sex + Amp	Age	1.22213	2.02954	0.60217	0.548627	-2.81181	5.25606	0.084484	-0.0102245
9	Bayley4_MOT_Standard_score_V24	P1 Latency_Var_MAD	97	Behavior ~ EEG + Age + Site + Trials + Sex + Amp	Site_A	1.43625	5.43387	0.264314	0.792163	-9.36416	12.2367	0.084484	-0.0102245
9	Bayley4_MOT_Standard_score_V24	P1 Latency_Var_MAD	97	Behavior ~ EEG + Age + Site + Trials + Sex + Amp	Site_B	4.82836	3.94261	1.22466	0.224008	-3.008	12.6647	0.084484	-0.0102245
9	Bayley4_MOT_Standard_score_V24	P1 Latency_Var_MAD	97	Behavior ~ EEG + Age + Site + Trials + Sex + Amp	Site_C	2.90357	4.67017	0.621728	0.535746	-6.37888	12.186	0.084484	-0.0102245
9	Bayley4_MOT_Standard_score_V24	P1 Latency_Var_MAD	97	Behavior ~ EEG + Age + Site + Trials + Sex + Amp	Site_UNC	0.406183	3.9972	0.101617	0.919294	-7.53868	8.35104	0.084484	-0.0102245
9	Bayley4_MOT_Standard_score_V24	P1 Latency_Var_MAD	97	Behavior ~ EEG + Age + Site + Trials + Sex + Amp	Trials	0.00364345	0.0987719	0.0368876	0.970659	-0.192676	0.199963	0.084484	-0.0102245
9	Bayley4_MOT_Standard_score_V24	P1 Latency_Var_MAD	97	Behavior ~ EEG + Age + Site + Trials + Sex + Amp	Sex_Male	-2.90264	2.7249	-1.06523	0.28972	-8.31867	2.51339	0.084484	-0.0102245
9	Bayley4_MOT_Standard_score_V24	P1 Latency_Var_MAD	97	Behavior ~ EEG + Age + Site + Trials + Sex + Amp	Amp	0.0145675	0.297891	0.0489021	0.961109	-0.577523	0.606658	0.084484	-0.0102245
